# Supplementary material for: BDD/PPy Composites with Low Interfacial Resistance for Energy Storage and Theoretical Feasibility for Pollutant Sensing
Source: Nanomaterials (Basel). 2026 Jun 16;16(12):755. doi: 10.3390/nano16120755 (PMC13304678; doi:10.3390/nano16120755)
Supplement: Supplementary file 1 [file nanomaterials-16-00755-s001.zip]

Archive with 1 entries (1 files):
- nanomaterials-4335661-supplementary.pdf
